# Supplementary material for: Frozen and Canned Produce Use and WIC Cash-Value Benefit Redemption in a Tribal Organization
Source: Int J Environ Res Public Health. 2026 Jun 4;23(6):754. doi: 10.3390/ijerph23060754 (PMC13299148; doi:10.3390/ijerph23060754)
Supplement: Supplementary file 1 [file ijerph-23-00754-s001.zip]

Archive with 1 entries (1 files):
- ijerph-4275978-supplementary.pdf
